# Supplementary material for: Novel Silicone Rubber–Based Multi-Dimensional Filler Composite Electrode Materials for the Dielectric Elastomer Actuation Technology of Micro-Crawling Robots
Source: Polymers (Basel). 2026 Jun 23;18(13):1561. doi: 10.3390/polym18131561 (PMC13363996; doi:10.3390/polym18131561)
Supplement: Supplementary file 1 [file polymers-18-01561-s001.zip]

Archive with 1 entries (1 files):
- polymers-4337155-supplementary.pdf
